# Supplementary material for: A mapping review of worldwide current and previous cohort research programmes in cats and dogs
Source: PLoS One. 2025 Jun 2;20(6):e0321007. doi: 10.1371/journal.pone.0321007 (PMC12129338; doi:10.1371/journal.pone.0321007)
Supplement: S2 File — The file includes a codebook used for data collection, an Extraction sheet (empty), and a List of records that entered stage II of the selection. (XLSX) [file pone.0321007.s002.xlsx]

## Sheet: Code Book
PROGRAM LEVEL DATA					PAPER LEVEL DATA
Name of the extracted variable	Type of data	Variables or attributes that could be extracted	Definition		Name of the extracted variable	Type of data	Variables or attributes that could be extracted	Definition
project	Nominal		Name of identfied program		initially included for paper	numerical	number of initially included for paper	The “number of initially included for paper” refers to the initial count of participants or subjects included in the study before any data cleansing or exclusions for this record. It represents the starting point for data analysis and evaluation
website			Website URL of idetified program		Included after data cleansing	percentage	number of initially included for paper	The term “Included after data cleansing” refers to the proportion of participants or subjects who remained in the study for the record after any necessary data cleaning or exclusions. It represents the percentage of individuals who were retained for analysis after removing any incomplete, erroneous, or irrelevant data.
Funding	Nominal	eg. foundation with a philanthropic interest, industry, government, no, no info	What type of organisation funded the program		Study Duration for the individual paper	Nominal	number of initially included for paper	The term “Study Duration for the individual paper” refers to the length of time the collected data is considered for a record.
Funding	Nominal	eg. foundation with a philanthropic interest, industry, government, no, no info	foundation with a philanthropic interest, industry, government, no, no info, privat donation		Outcomes	numerical	number of initially included for paper	Indicates the number of outcomes the record aims to asses
number of papers recognized by the mapping review	numerical	numerator	How many records where identified via the mapping review		Outcome_1	free text	number of initially included for paper	Free-text field to indicate which outcome/s was/were assesed for these record
number of publications resulting from the project	numerical	numerator	How many records were identified through the mapping review, as well as through additional searches such as on the program website, by looking up authors of known records, and via other websites		Outcome_2	free text	number of initially included for paper	Free-text field to indicate which outcome/s was/were assesed for these record
Animal	Nominal	dog, cat, dogs and cats	Indicating for which type of animal the data was collected		Outcome_3	free text	number of initially included for paper	Free-text field to indicate which outcome/s was/were assesed for these record
Breed_1	Nominal	yes, no, ni (no information)	Whether breed was an entry criterion		Outcome_4	free text	number of initially included for paper	Free-text field to indicate which outcome/s was/were assesed for these record
Breed_2	Nominal	if yes, which; if no, indicate NA	If Breed_1 was answered with yes, specifies the breed used as an entry criterion; otherwise, NA.		Additional info	free text	number of initially included for paper	Free-text field to put in any additional inormation that could be benefitial to know about the record
Sex_1	Nominal	yes, no, ni (no information)	Whether sex was an entry criterion (yes, no, or no information).		key			Number that Rayyan gave the record
Sex_2	nominal	male, female, mc, fc, na	If Sex_1 was answered with yes, specifies the sex used as an entry criterion; otherwise, NA.		title			Titel of record
Age_1	nominal	yes, no, ni (no information)	Whether age was an entry criterion		year			Year of publication
Age_2	nominal	eg. until 16 weeks, 12 y, 2 w, 21 d	If Age_1 was answered with yes, indicates the defined age criteria.		journal			Journal in which record was published
Other	free text	eg. until 16 weeks, 12 y, 2 w, 21 d	If there were other entry restrictions?		authors			Authors who wrote the record
Veterinary research specility	Nominal	Anesthesia and Analgesia, Animal Welfare, Behavioral Medicine, Cardiology, Dentistry, Dermatology, Emergency and Critical Care, Equine Medicine, Exotic Companion Animal Medicine, Internal Medicine, Laboratory Animal Medicine, Neurology, Oncology, Ophthalmology, Pathology, Pharmacology, Radiology, Sports Medicine and Rehabilitation, Surgery, Theriogenology, Toxicology, Zoological Medicine	Specific area of veterinary research according to the American Veterinary Medical Association		url			URL of the record
Results implication	Nominal	disease prevention, disease control, diagnosis, treatment, population monitoring, ni	Implications of the results		language			Language in which the record was published
Start of Project planing	Year	eg. 2007	Year when program planning began		location			Country of affiliation for the first author
Start of participantts collecting	Year	eg. 2008	Year when program began to collect participants		abstract			The abstarct of the record
Author affiliations country	Nominal	eg. switzerland, spain	Country of author affiliations		DOI			Digital Object Identifier, is a string of numbers, letters and symbols used to uniquely identify an article or document, and to provide it with a permanent web address
Country in which data was collected	Nominal	eg. switzerland, spain	Country where data was collected
Ethics application	Nominal	eg. yes, no, not reported	Availability of information about ethics clearance
Preregistration	Nominal	eg. yes, no, not reported	Whether the study was pre-registered
owners consent_1	Nominal	eg. yes, no, not reported	Availability of information about owners’ consent
owners consent_2	free text	eg. Informed concent form	Additional important info to the owners' consent
power calculation	Nominal	eg. yes, no, not reported	Whether a power calculation was performed
predefined sample size_1	Nominal	yes, not reported	Whether a predefined sample size was specified
predefined sample size_2	numerical	numerator	The targeted sample size
Number of enrolled	numerical	numerator	Number of all included animals since the start by the latest info
Number of droped out since start of the study	numerical	numerator, ni	Number of reported droped out since start of study or ni, if not known
Drop-out of the study by now[%]	percentage	eg. 7%	Dropout callculated with the number of enrolled participants and number of dropouts, if it could be shown
goal timespan for the animal to be included	Nominal	eg. lifelong, 2y, 3m	Goal duration for which animals were included
study termination- individual level	Nominal	eg. until death, certain amount of time, not reported	Reason for study termination on the individual animal level
ongoing_study	Nominal	eg. yes, no, not reported	Whether the enrolled patients are still seen
ongoing_enrolement	Nominal	eg. yes, no, not reported	Whether the study enrolment is ongoing
comments	free text	eg. Duration depends on funding	Additional important info to the study design
Standartized data entry_1	Nominal	yes, no, ni (no information)	Was standardized data entry employed? Specifically, was the data intentionally structured in a predefined manner, or was it collected as-is without specific formatting?
different levels of involvement	Nominal	yes, no, ni (no information)	Whether different levels of involvement were considered. Whether participants had the option to contribute beyond the basic requirements. This involvement may include activities such as providing biosamples or engaging in additional tasks beyond the standard requirements.
Pupppy phase	Nominal	eg. once, twice, three times, 4 times, 5 times, 6 times	Frequency of data collection during the puppy phase, 0-7 months. If the animals were included later in their life it was not applicable.
Adolesence phase	Nominal	eg. once, twice, three times, 4 times, 5 times, 6 times, NA, ni	Frequency of data collection during the adolescence phase, 7-14 months. If the animals were included later in their life it was not applicable.
Adulthood Phase	Nominal	eg. every 3 months, every 6 months, yearly, NA, ni	Frequency of data collection during the adulthood phase, 14+ months
Survey_1	Nominal	no, web based, phone calls, mails	Whether surveys were part of data collection and if yes, in what form
Survey_2	Nominal	no, web based, phone calls, mails	Whether surveys were part of data collection and if yes, in what form
EHR	Nominal	yes, no, ni (no information)	Whether vet records ouside of study dates were included
biological samples	Nominal	eg. yes, no, owner can choose if yes	Whether biological samples were collected
samples_place	Nominal	eg. yes, their own PTA, yes, special facility, no	Participants collect data/probes either at their own place (PTA), a special facility, or not at a specific location.
samples_delivery	Nominal	eg. collectet at the facility, shipped	Samples are either collected at the facility or shipped to the laboratory.
vetvisit_cost	Nominal	owner, program, no information	Information about who covers the costs of the veterinarian if one is needed
samples_cost	Nominal	owner, program, no information	Information about who covers the costs of samples if samples are analysed
blood sample	Nominal	yes, no, ni (no information)	Indicates whether blood samples are part of the collected data.
hair	Nominal	yes, no, ni (no information)	Indicates whether hair samples are collected.
buccal swab	Nominal	yes, no, ni (no information)	Indicates whether buccal swab samples are collected.
feces	Nominal	yes, no, ni (no information)	Indicates whether feces samples are collected.
urine	Nominal	yes, no, ni (no information)	Indicates whether urine samples are collected.
skin swabs	Nominal	yes, no, ni (no information)	Indicates whether skin swab samples are collected.
additional samples	free text	eg. Nail clippings	Free-text field for any additional sample types.
additional samples	free text	eg. Nail clippings	Free-text field for any additional sample types.
Risk Factors	Number	e.g. 7	Specifies the number of risk factors considered (e.g., 7 or 8).
animal demoprahics	Nominal	yes, no, ni (no information)	Whether animal demographics were considered as risk factors in the program (e.g., gender, age, breed, etc.)
owner demographics	Nominal	yes, no, ni (no information)	Whether owner demographics were considered as risk factors in the program (e.g., gender, age, income, etc.)
physical activity	Nominal	yes, no, ni (no information)	Whether physical activity was collected and analyzed.
environment	Nominal	yes, no, ni (no information)	Whether environmental factors were considered. (eg. animal’s living conditions, exposure to toxins, etc.)
behaviour	Nominal	yes, no, ni (no information)	Whether Behavior was taken into account. (eg. stress levels, social interactions, aggression towards owner)
diet	Nominal	yes, no, ni (no information)	Whether diet was considered
medications and preventatives	Nominal	yes, no, ni (no information)	Whether medications for disease or regular veterinary care, vaccinations, and parasite preventatives were considered.
health status	Nominal	yes, no, ni (no information)	Whether information about the health status of the animal was obtained from the owner.
type of advertisement_1	Nominal	eg. hospital website, magazine advertisement, word of mouth marketing	Methods used for recruitment and making potential participants aware of the program
type of advertisement_2	Nominal	eg. hospital website, magazine advertisement, word of mouth marketing	Methods used for recruitment and making potential participants aware of the program
type of advertisement_3	Nominal	eg. hospital website, magazine advertisement, word of mouth marketing	Methods used for recruitment and making potential participants aware of the program
type of advertisement_4	Nominal	eg. hospital website, magazine advertisement, word of mouth marketing	Methods used for recruitment and making potential participants aware of the program
type of advertisement_5	Nominal	eg. hospital website, magazine advertisement, word of mouth marketing	Methods used for recruitment and making potential participants aware of the program
type of advertisement_6	Nominal	eg. hospital website, magazine advertisement, word of mouth marketing	Methods used for recruitment and making potential participants aware of the program
type of advertisement_7	Nominal	eg. hospital website, magazine advertisement, word of mouth marketing	Methods used for recruitment and making potential participants aware of the program
Webbased Project registration	Nominal	yes, no, ni (no information)	Did the program have a webbased program registration where potential participants could register themselves?
method of follow-up_1	Nominal	eg. email reminder, calls, automated texts	How did the program make sure, that the expected dates were met, where data had to be entered.
method of follow-up_2	Nominal	eg. email reminder, calls, automated texts	How did the program make sure, that the expected dates were met, where data had to be entered.
incentive to participate	Nominal	eg. token, gifts	Did the program have a certain type of incentive for the participants that they would enrole or don't drop out from the program? eg. token, gifts
initially included for paper	numerical	number of initially included for paper	The “number of initially included for paper” refers to the initial count of participants or subjects included in the study before any data cleansing or exclusions for this record. It represents the starting point for data analysis and evaluation
Included after data cleansing	percentage	number of initially included for paper	The term “Included after data cleansing” refers to the proportion of participants or subjects who remained in the study for the record after any necessary data cleaning or exclusions. It represents the percentage of individuals who were retained for analysis after removing any incomplete, erroneous, or irrelevant data.
Study Duration for the individual paper	Nominal	number of initially included for paper	The term “Study Duration for the individual paper” refers to the length of time the collected data is considered for a record.
Outcomes	numerical	number of initially included for paper	Indicates the number of outcomes the record aims to asses
Outcome_1	free text	number of initially included for paper	Free-text field to indicate which outcome/s was/were assesed for these record
Outcome_2	free text	number of initially included for paper	Free-text field to indicate which outcome/s was/were assesed for these record
Outcome_3	free text	number of initially included for paper	Free-text field to indicate which outcome/s was/were assesed for these record
Outcome_4	free text	number of initially included for paper	Free-text field to indicate which outcome/s was/were assesed for these record
Additional info	free text	number of initially included for paper	Free-text field to put in any additional inormation that could be benefitial to know about the record

## Sheet: Extraction Sheet
Project	website	key	title	year	journal	authors	url	language	location	abstract	DOI	Study Aim	Funding	Funding	number of papers recognized by the mapping review	number of publications resulting from the project	Animal	Breed_1	Breed_2	Sex_1	Sex_2	Age_1	Age_2	Other	Veterinary research specility	Results implication	Start of Project planing	Start of participantts collecting	Author affiliations country	Country in which data was collected	Ethics application	Preregistration	owners consent_1	owners consent_2	power calculation	predefined sample size_1	predefined sample size_2	Number of enrolled	Number of droped out since start of the study	Drop-out of the study by now[%]	goal timespan for the animal to be included	study termination- individual level	ongoing_study	ongoing_enrolement	comments	Standartized data entry_1	different levels of involvement	Pupppy phase	Adolesence phase
														Nominal			Nominal	Nominal	Nominal	Nominal	nominal	nominal	nominal	free text	Nominal	Nominal	Year	Year	Nominal	Nominal	Is information about the ethics clearance available?	Was study pre-registered?	Is the statment about owners consent avaliable?	list type of avaliable information			aimed sample size	numerical	numerical			Free text	Are the enroled patients still seen?	Is the study enrolment ongoing?				0-6 months	6-12 months
														foundation with a philanthropic interest, industry, government, no, no info, privat donation	eg. 7	eg. 14	e.g,. dog, cat, dogs and cats	yes, no, ni (no information)	if yes, which; if no, indicate NA	yes, no, ni (no information)	male, female, mc, fc; if no, indicate NA	yes, no, ni (no information)	eg. until 16 weeks, 12 y, 2 w, 21 d	other entry restrictions?	eg. anesthesia and analgesia, animal welfare, behavioral medicine	disease prevention, disease control, diagnosis, treatment, population monitoring	eg. 2020			eg. switzerland, spain,	yes/no (not reported)	eg. preregistration, registered report	eg. yes, no, not reported		eg. yes, no, not reported	yes, not reported, open end (e.g. when study enrolmnet limited by time)	number	Number of all included animals since the start		calculate at the end of data collection	eg. lifelong, 2y, 3m	reason; eg. until death, certain amount of time, not reported				yes, no	yes, no	eg. monthly, once, every 3 months	eg. monthly, once, every 3 months
[truncated: 39 more columns]

## Sheet: List of record
List of identified by search and included records
Status	key	title	year	journal	url	language	abstract	DOI	ProjectID	Project
Maybe- decide after the full text reading										Abbreviation assigned to the individual projects
Exclud: study desig	rayyan-645039936	Association between cigarette smoke exposure and urinary bladder cancer in Scottish terriers in a cohort study	2024	Veterinary Journal	https://www.embase.com/search/results?subaction=viewrecord&id=L2028867361&from=export http://dx.doi.org/10.1016/j.tvjl.2023.106044	English	Canine urothelial carcinoma (UC) initially responds favorably to treatment, but is ultimately lethal in most cases. Research to identify modifiable risk factors to prevent the cancer is essential. The high breed-associated risk for UC, e.g. 20-fold higher in Scottish terriers, can facilitate this research. The objective was to identify environmental and host factors associated with UC in a cohort…	10.1016/j.tvjl.2023.106044		Bristol cats
Maybe	rayyan-645039972	Obesity risk factors in British Labrador retrievers: Effect of sex, neuter status, age, chocolate coat colour and food motivation	2023	Veterinary Record	https://www.embase.com/search/results?subaction=viewrecord&id=L2025644962&from=export http://dx.doi.org/10.1002/vetr.3410	English	Background: Canine obesity is a complex disease affected by genetic, endocrine and environmental factors. It is associated with reduced lifespan and many comorbidities. Prevalence differs by breed, with Labrador retrievers at high risk. Past data on how biological risk factors impact weight gain have been contradictory, possibly because they were obtained from genetically heterogeneous population…	10.1002/vetr.3410
Maybe	rayyan-645039998	Prevalence of eunatremic, eukalemic hypoadrenocorticism in dogs with signs of chronic gastrointestinal disease and risk of misdiagnosis after previous glucocorticoid administration	2023	Journal of Veterinary Internal Medicine	https://www.embase.com/search/results?subaction=viewrecord&id=L2026958328&from=export http://dx.doi.org/10.1111/jvim.16921	English	Background: Dogs with eunatremic, eukalemic hypoadrenocorticism (EEH) typically show signs of chronic gastrointestinal disease (CGD). Previous glucocorticoid administration (PGA) can give false-positive results on the ACTH stimulation test (ACTHst). Hypothesis/Objectives: To determine the prevalence of EEH in dogs with signs of CGD, and to identify clinical and clinicopathological features for EE…	10.1111/jvim.16921
Maybe	rayyan-645040014	Biological variation of biochemical analytes determined at 8-week intervals for 1 year in clinically healthy cats	2023	Veterinary Clinical Pathology	https://www.embase.com/search/results?subaction=viewrecord&id=L2019757580&from=export http://dx.doi.org/10.1111/vcp.13170	English	Background: Biological variation helps determine whether population-based or subject-based reference intervals are more appropriate to assess changes in serial analytical values. Previous studies have investigated the biological variation of biochemical analytes weekly or with variable frequency over 5-14 weeks in cats, but none have considered biological variation at less frequent intervals over…	10.1111/vcp.13170
Maybe	rayyan-645040019	Changes in Dog Behaviour Associated with the COVID-19 Lockdown, Pre-Existing Separation-Related Problems and Alterations in Owner Behaviour	2023	Veterinary Sciences	https://www.embase.com/search/results?subaction=viewrecord&id=L2022279968&from=export http://dx.doi.org/10.3390/vetsci10030195	English	During the COVID-19 pandemic, lockdowns provided an opportunity to assess what factors, including changes in an ownerâ€™s routine and time spent at home, were associated with changes in dog behaviour. We undertook a longitudinal survey over a period of 8 months during which we asked about peopleâ€™s work patterns, dog management, and their dogsâ€™ behaviour. Generalized linear models revealed tha…	10.3390/vetsci10030195
Maybe	rayyan-645040071	Mitral valve transcriptome analysis in thirty-four age-matched Cavalier King Charles Spaniels with or without congestive heart failure caused by myxomatous mitral valve disease	2023	Mammalian Genome	https://www.embase.com/search/results?subaction=viewrecord&id=L2026492934&from=export http://dx.doi.org/10.1007/s00335-023-10024-1	English	We here report the results of a mitral valve transcriptome study designed to identify genes and molecular pathways involved in development of congestive heart failure (CHF) following myxomatous mitral valve disease (MMVD) in dogs. The study is focused on a cohort of elderly age-matched dogs (n = 34, age ~ 10 years) from a single breedâ€”Cavalier King Charles Spaniels (CKCS)â€”with a high incidenc…	10.1007/s00335-023-10024-1
Maybe	rayyan-645040081	Prednisolone prescribing practices for dogs in Australia	2023	PLoS ONE	https://www.embase.com/search/results?subaction=viewrecord&id=L2023145806&from=export http://dx.doi.org/10.1371/journal.pone.0282440	English	Although prednisolone is a routinely prescribed medication in dogs, there is a lack of information regarding prednisolone prescribing practices by veterinarians. This study aims to describe characteristics of dogs receiving prednisolone, disease processes treated, doses prescribed as well as to identify factors influencing the dose rate in Australia. The VetCompass Australia database was queried …	10.1371/journal.pone.0282440
Maybe	rayyan-645040154	Breed, smaller weight, and multiple injections are associated with increased adverse event reports within three days following canine vaccine administration	2023	Journal of the American Veterinary Medical Association	https://www.embase.com/search/results?subaction=viewrecord&id=L2028111953&from=export http://dx.doi.org/10.2460/javma.23.03.0181	English	OBJECTIVE To evaluate patient and vaccine factors associated with adverse events (AEs) recorded within 3 days of vaccine administration in a large cohort of dogs. ANIMALS 4,654,187 dogs vaccinated in 16,087,455 office visits in a 5-year period at 1,119 hospitals of a corporate practice. METHODS Electronic medical records of dogs vaccinated between January 1, 2016, and December 31, 2020, were sear…	10.2460/javma.23.03.0181
Maybe	rayyan-645040169	Longitudinal examination of urine pH, specific gravity, protein, culture, and antimicrobial resistance profiles in healthy dogs	2023	Journal of Veterinary Internal Medicine	https://www.embase.com/search/results?subaction=viewrecord&id=L2025312691&from=export http://dx.doi.org/10.1111/jvim.16860	English	Background: Urine is routinely evaluated in dogs to assess health. Reference ranges for many urine properties are well established, but the scope of variation in these properties over time within healthy dogs is not well characterized. Objectives: Longitudinally characterize urine properties in healthy dogs over 3 months. Animals: Fourteen healthy client-owned dogs. Methods: In this prospective s…	10.1111/jvim.16860
Maybe	rayyan-645040193	Dogsâ€™ health and demographics in wildlife-populated and tsetse-infested villages of Mambwe district, eastern Zambia	2023	Preventive Veterinary Medicine	https://www.embase.com/search/results?subaction=viewrecord&id=L2025466974&from=export http://dx.doi.org/10.1016/j.prevetmed.2023.105969	English	Good dog-keeping practices and access to veterinary care are essential for the well-being of dogs. As the main causes of morbidity and mortality in the rural canine population in Zambia are poorly understood, we followed a cohort of 162 indigenous dogs for six months in wildlife-populated and tsetse-infested villages of Mambwe district, eastern Zambia to gain deeper insights. Dogs lacked basic ho…	10.1016/j.prevetmed.2023.105969
Maybe	rayyan-645040207	Longitudinal stability of detection dog behavioral assessment: A follow-up study of long-term working success	2023	APPLIED ANIMAL BEHAVIOUR SCIENCE			Detection dogs are a critical asset to homeland security, law enforcement, conservation efforts, and more. However, due to the challenges faced in operational working roles and the behavioral requirements to succeed in such roles, many dogs bred and trained for detection tasks are ultimately deemed unsuitable. Therefore, reliable methods for selecting dogs with the highest chances of success are …	10.1016/j.applanim.2023.106082
Maybe	rayyan-645040357	The epidemiology of upper respiratory tract disorders in a population of insured Swedish dogs (2011-2014), and its association to brachycephaly	2023	Scientific reports	https://www.embase.com/search/results?subaction=viewrecord&id=L641451764&from=export http://dx.doi.org/10.1038/s41598-023-35466-0	English	Upper respiratory tract (URT) disorders are common in dogs but neither general nor breed-related epidemiological data are widely reported. This studyÂ´s aims were to describe the epidemiology of URT disorders in a Swedish population of dogs and to investigate whether brachycephalic breeds were overrepresented among high-risk breeds. A cohort of dogs insured by Agria DjurfÃ¶rsÃ¤kring in Sweden (20…	10.1038/s41598-023-35466-0
Maybe	rayyan-645040758	Dog walk frequency and duration: Analysis of a cohort of dogs up to 15 months of age	2022	APPLIED ANIMAL BEHAVIOUR SCIENCE			Regular exercise for dogs has health and welfare benefits. This study sought to address a gap in existing research regarding what constitutes "common' age-specific walking practices by owners of young dogs, and how these practices change as the dogs reach adulthood. Dog owners living in the United Kingdom and the Republic of Ireland participating in a longitudinal study reported the frequency and…	10.1016/j.applanim.2022.105609
Maybe	rayyan-645041094	Developmental intestinal microbiome alterations in canine fading puppy syndrome: a prospective observational study	2021	npj Biofilms and Microbiomes	https://www.embase.com/search/results?subaction=viewrecord&id=L2012868416&from=export http://dx.doi.org/10.1038/s41522-021-00222-7	English	Fading puppy syndrome (FPS) is a fatal condition in neonatal dogs. Intestinal microbial alterations, although never investigated, may be involved in its pathophysiology. The study examined the occurrence of FPS and its associations with dam, puppy, and husbandry characteristics, compared the intestinal microbial diversity of healthy puppies and those with FPS, and examined whether intestinal micr…	10.1038/s41522-021-00222-7
Maybe	rayyan-645041111	Immune response dynamics and <i>Lutzomyia longipalpis</i> exposure characterize a biosignature of visceral leishmaniasis susceptibility in a canine cohort	2021	PLOS NEGLECTED TROPICAL DISEASES			Background Reports have shown correlations between the immune response to vector saliva and Leishmaniasis outcome. We followed dogs in an endemic area for two years characterizing resistance or susceptibility to canine visceral leishmaniasis (CVL) according to Leishmania infantum diagnosis and clinical development criteria. Then, we aimed to identify a biosignature based on parasite load, serum b…	10.1371/journal.pntd.0009137
Maybe	rayyan-645043246	Correction: Modelling personality, plasticity and predictability in shelter dogs (R. Soc. open sci., (2017) 4, 10.1098/rsos.170618)	2017	Royal Society Open Science	https://www.scopus.com/inward/record.uri?eid=2-s2.0-85033602003&doi=10.1098%2frsos.171590&partnerID=40&md5=1a1db05affdcbdc2ed5e64e2b059a43b		We modelled longitudinal observational data on shelter dog behaviour using the framework of behavioural reaction norms, partitioning variance into personality (i.e. inter-individual differences in average behaviour), plasticity (i.e. inter-individual differences in behavioural change) and predictability (i.e. individual differences in residual intra-individual variation). Â© 2017 The Authors.	10.1098/rsos.171590
Maybe	rayyan-645043314	Puppy Temperament Assessments Predict Breed and American Kennel Club Group but Not Adult Temperament	2016	JOURNAL OF APPLIED ANIMAL WELFARE SCIENCE			Puppy assessments for companion dogs have shown mixed long-term reliability. Temperament is cited among the reasons for surrendering dogs to shelters. A puppy temperament test that reliably predicts adult behavior is one potential way to lower the number of dogs given to shelters. This study used a longitudinal design to assess temperament in puppies from 8 different breeds at 7 weeks old (n=52) …	10.1080/10888705.2015.1127765
Maybe	rayyan-645044654	LUPA: A European initiative taking advantage of the canine genome architecture for unravelling complex disorders in both human and dogs	2011	VETERINARY JOURNAL			The domestic dog offers a unique opportunity to explore the genetic basis of disease, morphology and behaviour. Humans share many diseases with our canine companions, making dogs an ideal model organism for comparative disease genetics. Using newly developed resources, genome-wide association studies in dog breeds are proving to be exceptionally powerful. Towards this aim, veterinarians and genet…	10.1016/j.tvjl.2011.06.013
Maybe	rayyan-645045554	Longitudinal study of dogs living in an area of Spain highly endemic for leishmaniasis by serologic analysis and the leishmanin skin test	2005	American Journal of Tropical Medicine and Hygiene	https://www.embase.com/search/results?subaction=viewrecord&id=L41278805&from=export http://dx.doi.org/10.4269/ajtmh.2005.72.815	English	The literature contains few longitudinal studies that have assessed areas endemic for canine leishmaniasis and over the same time interval Leishmania-specific cellular and humoral immunity in healthy dogs. Fourteen dogs, three mixed breed and 11 Ibizian hounds, living in an area of Spain that was highly endemic for leishmaniasis were followed-up over a three-year period by serologic analysis and …	10.4269/ajtmh.2005.72.815
	rayyan-645039951	Big data from small animals: integrating multi-level environmental data into the Dog Aging Project	2023	REVUE SCIENTIFIQUE ET TECHNIQUE-OFFICE INTERNATIONAL DES EPIZOOTIES			Environmental exposures can have large impacts on health outcomes. While many resources have been dedicated to understanding how humans are influenced by the environment, few efforts have been made to study the role of built and natural environmental features on animal health. The Dog Aging Project (DAP) is a longitudinal commu-nity science study of aging in companion dogs. Using a combination of…	10.20506/rst.42.3349
	rayyan-645039983	Development of "personality" in the domestic cat: A longitudinal study	2023	Developmental psychobiology	https://www.embase.com/search/results?subaction=viewrecord&id=L642558816&from=export http://dx.doi.org/10.1002/dev.22427	English	Although individual differences in the behavior of animals, sometimes referred to as personality, have recently received considerable attention, the development of such differences remains understudied. We previously found consistent individual differences in behavior in four tests simulating everyday contexts in 74 preweaning age kittens from 16 litters of the domestic cat. To study the developm…	10.1002/dev.22427
	rayyan-645039992	HEMANGIOSARCOMA IN THE GOLDEN RETRIEVER LIFETIME STUDY COHORT: MORRIS ANIMAL FOUNDATION'S GRAND CHALLENGE	2023	Veterinary and Comparative Oncology	https://www.embase.com/search/results?subaction=viewrecord&id=L640064499&from=export http://dx.doi.org/10.1111/vco.12867	English	Introduction: Morris Animal Foundation began recruitment for the longitudinal Golden Retriever Lifetime Study (GRLS) in 2012 and enrolled 3044 purebred dogs into the cohort. The objective is to evaluate nutritional, environmental, lifestyle, reproductive, and genetic risk factors for cancer. The primary study endpoints are hemangiosarcoma, lymphoma, osteosarcoma, and high-grade mast cell tumors (…	10.1111/vco.12867
	rayyan-645040016	Socioeconomic Status of Guardians as a Risk Factor for Canine Visceral Leishmaniasis: A Cohort Study in an Endemic Area of the Federal District, Brazil	2023	American Journal of Tropical Medicine and Hygiene	https://www.embase.com/search/results?subaction=viewrecord&id=L2023083427&from=export http://dx.doi.org/10.4269/ajtmh.21-1170	English	Current control measures of canine visceral leishmaniasis (CVL), a chronic and fatal zoonosis with potential transmission to humans, are not efficient enough to reduce its spread. The search for improved control measures should include studies of risk factors for infection and illness. This study aimed to identify the risk factors for CVL in an endemic locality of the Federal District, Brazil, fr…	10.4269/ajtmh.21-1170
	rayyan-645040082	Biological variation of serum thyrotropin and thyroid hormones concentrations determined at 8-week intervals for 1 year in clinically healthy cats	2023	Veterinary Clinical Pathology	https://www.embase.com/search/results?subaction=viewrecord&id=L2024776862&from=export http://dx.doi.org/10.1111/vcp.13251	English	Background: Cats commonly develop thyroid disease but little is known about the long-term biological variability of serum thyroid hormone and thyrotropin (thyroid-stimulating hormone; TSH) concentrations. Objectives: We aimed to determine the long-term biological variation of thyroid hormones and TSH in clinically healthy cats. Methods: A prospective, observational study was carried out. Serum sa…	10.1111/vcp.13251
	rayyan-645040111	â€œItâ€™s Like Living with a Sassy Teenager!â€: A Mixed-Methods Analysis of Ownersâ€™ Comments about Dogs between the Ages of 12 Weeks and 2 Years	2023	Animals	https://www.embase.com/search/results?subaction=viewrecord&id=L2023763125&from=export http://dx.doi.org/10.3390/ani13111863	English	Ownersâ€™ understanding of dog behaviour influences dog welfare. This study aimed to investigate ownersâ€™ experiences of living with dogs and perceptions of dog behaviour/behaviour change. Data from an ongoing UK/ROI longitudinal study of dogs were used. Open-ended survey data (n = 3577 comments, n = 1808 dogs) when dogs were 12/16 weeks (data combined), 6, 12, 18 and 24 months were analysed to …	10.3390/ani13111863
	rayyan-645040166	Development and validation of a novel instrument to capture companion dog mortality data: the Dog Aging Project End of Life Survey	2023	Journal of the American Veterinary Medical Association	https://www.embase.com/search/results?subaction=viewrecord&id=L2026851436&from=export http://dx.doi.org/10.2460/javma.23.02.0078	English	OBJECTIVE The researchers and clinicians within the Dog Aging Project (DAP), a longitudinal cohort study of aging in companion dogs, created and validated a novel survey instrument titled the End of Life Survey (EOLS) to gather owner-reported mortality data about companion dogs. SAMPLE Bereaved dog owners who participated in the refinement, face validity assessment, or reliability assessment of t…	10.2460/javma.23.02.0078
	rayyan-645040170	Social determinants of health and disease in companion dogs: A cohort study from the Dog Aging Project	2023	Evolution, Medicine and Public Health	https://www.embase.com/search/results?subaction=viewrecord&id=L2025619203&from=export http://dx.doi.org/10.1093/emph/eoad011	English	Exposure to social environmental adversity is associated with health and survival across many social species, including humans. However, little is known about how these health and mortality effects vary across the lifespan and may be differentially impacted by various components of the environment. Here, we leveraged a relatively new and powerful model for human aging, the companion dog, to inves…	10.1093/emph/eoad011
	rayyan-645040202	Canine Model of Human Frailty: Adaptation of a Frailty Phenotype in Older Dogs	2023	JOURNALS OF GERONTOLOGY SERIES A-BIOLOGICAL SCIENCES AND MEDICAL SCIENCES			Frailty is a clinical presentation resulting from age-related cumulative declines in several physiological systems. The aim of this study was to adapt the concept of frailty to the domestic dog, as a model for frailty research, by characterizing a 5-criterion frailty phenotype using objective measurement, and to investigate its independent association with death. A prospective cohort including 80…	10.1093/gerona/glad006
	rayyan-645040276	Assessment of glucocorticoid and antibiotic exposure as risk factors for diabetes mellitus in selected dog breeds attending UK primary-care clinics	2023	Veterinary Record	https://www.embase.com/search/results?subaction=viewrecord&id=L2022382376&from=export http://dx.doi.org/10.1002/vetr.2785	English	Background: Diabetes mellitus (DM) is an important endocrine disorder in dogs. This study explored prior exposure to glucocorticoids or antibiotic treatment as risk factors for developing DM in dogs attending primary-care VetCompass clinics in the UK. Methods: A breed frequency matched caseâ€“control study nested in a cohort of dogs (n = 480,469) aged 3 years or over was used to explore associati…	10.1002/vetr.2785
	rayyan-645040281	Elevated lead exposure in Australian hunting dogs during a deer hunting season	2023	Environmental Pollution	https://www.embase.com/search/results?subaction=viewrecord&id=L2022979611&from=export http://dx.doi.org/10.1016/j.envpol.2023.121317	English	There is growing recognition of the threat posed by toxic lead-based ammunition. One group of domestic animals known to be susceptible to harmful lead exposure via this route is hunting dogs. Scent-trailing dogs (â€˜houndsâ€™) are used to hunt introduced sambar deer (Cervus unicolor) during a prescribed eight-month (Aprilâ€“November) annual hunting season, during which they are fed fresh venison,…	10.1016/j.envpol.2023.121317
	rayyan-645040319	Aldosterone-progesterone relationship in sexually intact Chihuahua bitches	2023	BMC Veterinary Research	https://www.embase.com/search/results?subaction=viewrecord&id=L2025281990&from=export http://dx.doi.org/10.1186/s12917-023-03704-2	English	Background: Aldosterone represents an important target of heart failure therapy and may be a valuable indicator of the renin-angiotensin-aldosterone system activity. However, its assessment might be challenging because of the effect of individual factors. In a recent study, intact female dogs showed the highest value of urinary aldosterone-to-creatinine ratio (UAldo:C) compared to other sex categ…	10.1186/s12917-023-03704-2
	rayyan-645040329	Lifetime prevalence of owner-reported medical conditions in the 25 most common dog breeds in the Dog Aging Project pack	2023	Frontiers in veterinary science	http://ovidsp.ovid.com/ovidweb.cgi?T=JS&PAGE=reference&D=pmnm&NEWS=N&AN=38026653		Introduction: Large scale data on the prevalence of diverse medical conditions among dog breeds in the United States are sparse. This cross-sectional study sought to estimate the lifetime prevalence of medical conditions among US dogs and to determine whether purebred dogs have higher lifetime prevalence of specific medical conditions compared to mixed-breed dogs., Methods: Using owner-reported s…	https://dx.doi.org/10.3389/fvets.2023.1140417
	rayyan-645040452	The MARS PETCARE BIOBANK protocol: establishing a longitudinal study of health and disease in dogs and cats	2023	BMC Veterinary Research	https://www.embase.com/search/results?subaction=viewrecord&id=L2024925181&from=export http://dx.doi.org/10.1186/s12917-023-03691-4	English	Background: The veterinary care of cats and dogs is increasingly embracing innovations first applied to human health, including an increased emphasis on preventative care and precision medicine. Large scale human population biobanks have advanced research in these areas; however, few have been established in veterinary medicine. The MARS PETCARE BIOBANKâ„¢ (MPB) is a prospective study that aims t…	10.1186/s12917-023-03691-4
	rayyan-645040469	Evaluation of Cognitive Function in the Dog Aging Project: Associations with Baseline Canine Characteristics	2022	bioRxiv	https://www.embase.com/search/results?subaction=viewrecord&id=L2018760656&from=export http://dx.doi.org/10.1101/2022.05.04.490636	English	Canine Cognitive Dysfunction (CCD) is a neurodegenerative disease in aging dogs. It has been described previously in relatively small cohorts of dogs using multiple different rating scales. This study aimed to use a minimally modified CCD rating scale developed by previous researchers to describe the prevalence of CCD more thoroughly in a large, nationwide cohort of companion dogs participating i…	10.1101/2022.05.04.490636
	rayyan-645040474	The impact of the COVID-19 pandemic on a cohort of Labrador retrievers in England	2022	BMC Veterinary Research	https://www.embase.com/search/results?subaction=viewrecord&id=L2018025191&from=export http://dx.doi.org/10.1186/s12917-022-03319-z	English	Background: The COVID-19 pandemic is likely to have affected the welfare and health of dogs due to surges in adoptions and purchases, changes in the physical and mental health and financial status of dog owners, changes in dogsâ€™ lifestyle and routines and limited access to veterinary care. The aims of this study were to investigate whether COVID-19 restrictions were associated with differences …	10.1186/s12917-022-03319-z
	rayyan-645040478	A potential early clinical phenotype of necrotizing meningoencephalitis in genetically at-risk pug dogs	2022	Journal of Veterinary Internal Medicine	https://www.embase.com/search/results?subaction=viewrecord&id=L2017331465&from=export http://dx.doi.org/10.1111/jvim.16444	English	Background: Necrotizing meningoencephalitis (NME) in the pug dogs is a fatal neuroinflammatory disease associated with rapid progression and poor response to conventional immunosuppressive therapy. Diagnosis is typically made after severe neurological abnormalities have manifested. Hypothesis/Objective: Pug dogs at genetic risk for NME might manifest neurological abnormalities before developing p…	10.1111/jvim.16444
	rayyan-645040491	Seasonal variation in serum metabolites of northern European dogs	2022	Journal of Veterinary Internal Medicine	https://www.embase.com/search/results?subaction=viewrecord&id=L2014511266&from=export http://dx.doi.org/10.1111/jvim.16298	English	Background: Metabolic profiling identifies seasonal variance of serum metabolites in humans. Despite the presence of seasonal disease patterns, no studies have assessed whether serum metabolites vary seasonally in dogs. Hypothesis: There is seasonal variation in the serum metabolite profiles of healthy dogs. Animals: Eighteen healthy, client-owned dogs. Methods: A prospective cohort study. Serum …	10.1111/jvim.16298
	rayyan-645040522	Leptospirosis vaccination in dogs attending UK primary care practices: vaccine uptake and factors associated with administration	2022	BMC Veterinary Research	https://www.embase.com/search/results?subaction=viewrecord&id=L2018293575&from=export http://dx.doi.org/10.1186/s12917-022-03382-6	English	Background: Leptospirosis is a zoonotic disease that is found globally and affects most mammalian species. Vaccination of dogs against leptospirosis is an important approach to preventing clinical disease, or reducing disease severity, as well as reducing transmission of the infection to humans. Although it is generally considered to be a â€˜coreâ€™ vaccine, there is limited information on the le…	10.1186/s12917-022-03382-6
	rayyan-645040582	LIFETIME PREVALENCE OF TUMORS IN COMPANION DOGS INCLUDED IN THE DOG AGING PROJECT BASELINE DATA	2022	Journal of Veterinary Internal Medicine	https://www.embase.com/search/results?subaction=viewrecord&id=L639822972&from=export http://dx.doi.org/10.1111/jvim.16538	English	BACKGROUND: Cancer is a leading cause of morbidity and mortality in dogs in the United States, yet its frequency has not been robustly characterized. Most reports about cancer outcomes in dogs comes from populations seen at tertiary care centers. The Dog Aging Project (DAP), a longitudinal study of companion dogs in the US, provides an opportunity for cancer outcomes in dogs to be described more …	10.1111/jvim.16538
	rayyan-645040647	Breed and conformational predispositions for prolapsed nictitating membrane gland (PNMG) in dogs in the UK: A VetCompass study	2022	PLoS ONE	https://www.scopus.com/inward/record.uri?eid=2-s2.0-85123551375&doi=10.1371%2fjournal.pone.0260538&partnerID=40&md5=9d845a823bf51c535da7adfaa84ce18e		Background Prolapsed nictitating membrane gland (PNMG) is the most common disorder of the third eyelid in dogs. However, the epidemiology of PNMG in the wider dog population remains understudied. Methods Using de-identified clinical data from the VetCompass Programme, this cohort study aimed to report the prevalence, demographic and breed-related risk factors of PNMG in dogs attending UK primary …	10.1371/journal.pone.0260538
	rayyan-645040667	Purpose, Partnership, and Possibilities: The Implementation of the Dog Aging Project Biobank	2022	Biomarker Insights	https://www.embase.com/search/results?subaction=viewrecord&id=L2020389604&from=export http://dx.doi.org/10.1177/11772719221137217	English	Background: Biobanks have been supporting longitudinal prospective and retrospective studies by providing standardized services for the acquisition, transport, processing, storage, and distribution of high-quality biological material and associated data. Here, we describe how the Dog Aging Project (DAP), a large-scale longitudinal study of the domestic dog (Canis familiaris) with translational ap…	10.1177/11772719221137217
	rayyan-645040715	Environmental exposures and lymphoma risk: a nested case-control study using the Golden Retriever Lifetime Study cohort	2022	Canine medicine and genetics	http://ovidsp.ovid.com/ovidweb.cgi?T=JS&PAGE=reference&D=pmnm7&NEWS=N&AN=35841115		Lymphoma is the second most common cancer affecting Golden Retrievers and is hypothesized to arise through a complex interaction of genetic and environmental factors. The aim of this nested case-control study was to investigate the association between potential environmental pollutant sources and lymphoma risk among Golden Retrievers participating in the Golden Retriever Lifetime Study. Forty-nin…	https://dx.doi.org/10.1186/s40575-022-00122-9
	rayyan-645040742	Cohort profile: The Golden Retriever Lifetime Study (GRLS)	2022	PLoS ONE	https://www.embase.com/search/results?subaction=viewrecord&id=L2018748850&from=export http://dx.doi.org/10.1371/journal.pone.0269425	English	The aim of this article is to provide a detailed description of the Golden Retriever Lifetime Study (GRLS), a prospective cohort study investigating nutritional, environmental, lifestyle, and genetic risk factors for cancer and other common diseases in dogs. Primary outcomes of interest include hemangiosarcoma, lymphoma, osteosarcoma, and high-grade mast cell tumors. Secondary outcomes of interes…	10.1371/journal.pone.0269425
	rayyan-645040796	Demographic factors associated with joint supplement use in dogs from the Dog Aging Project	2022	Frontiers in Veterinary Science	https://www.embase.com/search/results?subaction=viewrecord&id=L2018460461&from=export http://dx.doi.org/10.3389/fvets.2022.906521	English	Osteoarthritis (OA) is one of the most prevalent age-related chronic conditions that afflict companion dogs, and multiple joint supplements are available to prevent or treat OA, though the efficacy of these treatments is controversial. While the demographic factors that are associated with OA diagnosis are well established, the factors that are associated with joint supplement use are not as well…	10.3389/fvets.2022.906521
	rayyan-645040873	Establishing a Frailty Phenotype for Aging Dogs Katharine Russell	2022	Journal of Veterinary Internal Medicine	https://www.embase.com/search/results?subaction=viewrecord&id=L639823083&from=export http://dx.doi.org/10.1111/jvim.16541	English	Background: Frailty is a well-established clinical state in people that correlates with mortality and impacts treatment decisions; however, few measures of frailty have been validated in dogs. Objectives: To develop a simple and reliable method of measuring frailty phenotype in older dogs. Animals: Fifty-one client-owned dogs participating in a longitudinal study on aging. Methods: Criteria for f…	10.1111/jvim.16541
	rayyan-645040925	An open science study of ageing in companion dogs	2022	NATURE			The Dog Aging Project is a long-term longitudinal study of ageing in tens of thousands of companion dogs. The domestic dog is among the most variable mammal species in terms of morphology, behaviour, risk of age-related disease and life expectancy. Given that dogs share the human environment and have a sophisticated healthcare system but are much shorter-lived than people, they offer a unique opp…	10.1038/s41586-021-04282-9
	rayyan-645040964	Associations between physical activity and cognitive dysfunction in older companion dogs: Results from the Dog Aging Project	2022	bioRxiv	https://www.embase.com/search/results?subaction=viewrecord&id=L2018217406&from=export http://dx.doi.org/10.1101/2022.04.20.488879	English	Canine Cognitive Dysfunction (CCD) is a form of dementia that shares many similarities with Alzheimerâ€™s disease. Given that physical activity is believed to reduce risk of Alzheimerâ€™s disease in humans, we explored the association between physical activity and cognitive health in a cohort of companion dogs, aged 6-18 years. We hypothesized that higher levels of physical activity would be asso…	10.1101/2022.04.20.488879
	rayyan-645040965	Pandemic Puppies: Demographic Characteristics, Health and Early Life Experiences of Puppies Acquired during the 2020 Phase of the COVID-19 Pandemic in the UK	2022	ANIMALS			Simple Summary During the early 2020 phase of the COVID-19 pandemic, the UK witnessed an unprecedented increase in puppy acquisition. This led to concerns that these puppies may have missed out on key socialisation experiences during periods of lockdown which could impact their future welfare. This study examined early-life exposure to socialisation and habituation experiences, including social a…	10.3390/ani12050629
	rayyan-645040981	INTRINSIC CAPACITY ASSESSMENT IN THE CANIAGE PILOT COHORT	2022	Journal of Nutrition, Health and Aging	https://www.embase.com/search/results?subaction=viewrecord&id=L638324393&from=export http://dx.doi.org/10.1007/s12603-022-1772-1	English	Background: Aging is the main risk factor for the development of age-related diseases as well as for the decline in intrinsic capacity (IC: cognition, locomotion, sensory, vitality, psychological). The maintenance of stable and optimal IC defines a robust individual and an healthy aging, while the decline in IC characterize a state of frailty that lead to dependence. In this context, research stu…	10.1007/s12603-022-1772-1
	rayyan-645040992	Occurrence and clinical management of urethral obstruction in male cats under primary veterinary care in the United Kingdom in 2016	2022	Journal of Veterinary Internal Medicine	https://www.embase.com/search/results?subaction=viewrecord&id=L2015129704&from=export http://dx.doi.org/10.1111/jvim.16389	English	Background: Urethral obstruction (UO) has a negative effect on welfare of cats. Objectives: This study aimed to determine incidence, case management, and outcomes of UO in cats in primary-care practice in the United Kingdom. Animals: All male cats under veterinary care within the VetCompass database in 2016. Methods: A retrospective cohort study was performed. The electronic records of all male c…	10.1111/jvim.16389
	rayyan-645041137	The Golden Retriever Lifetime Study: Assessing factors associated with owner compliance after the first year of enrollment	2021	Journal of Veterinary Internal Medicine	https://www.embase.com/search/results?subaction=viewrecord&id=L2007413206&from=export http://dx.doi.org/10.1111/jvim.15921	English	Background: The Golden Retriever Lifetime Study (GRLS) is one of the largest canine cohort studies undertaken in the United States to date. This study design allows for evaluation of multiple exposures and outcomes throughout the lifetime of each dog, but relies on participants to comply with study requirements over a long period of time. Failure to do so can lead to biased reporting of results. …	10.1111/jvim.15921
	rayyan-645041192	Frequency and predisposing factors for canine otitis externa in the UK - a primary veterinary care epidemiological view	2021	Canine medicine and genetics	http://ovidsp.ovid.com/ovidweb.cgi?T=JS&PAGE=reference&D=pmnm6&NEWS=N&AN=34488894		BACKGROUND: Otitis externa is a commonly diagnosed disorder in dogs and can carry a high welfare impact on affected animals. This study aimed to report the prevalence and explore the role of breed and aural conformation as predisposing factors for canine otitis externa in the UK. The study used a cohort design of dogs under UK primary veterinary care at clinics participating in the VetCompass Pro…	https://dx.doi.org/10.1186/s40575-021-00106-1
	rayyan-645041193	Epidemiology of periodontal disease in dogs in the UK primary-care veterinary setting	2021	JOURNAL OF SMALL ANIMAL PRACTICE			Objectives Periodontal disease is a frequent diagnosis of dogs and can have severe negative impacts on welfare. It was hypothesised that breeds with skull shapes that differ most in conformation from the moderate mesocephalic skull shape have higher odds of periodontal disease. Materials and Methods The cohort study included a random sample of dogs under primary veterinary care in 2016 from the V…	10.1111/jsap.13405
	rayyan-645041194	Reporting the epidemiology of aural haematoma in dogs and proposing a novel aetiopathogenetic pathway	2021	Scientific reports	https://www.embase.com/search/results?subaction=viewrecord&id=L636720654&from=export http://dx.doi.org/10.1038/s41598-021-00352-0	English	To evaluate the incidence and risk factors for aural haematoma in dogs under primary veterinary care in the UK. A cohort study design. Dogs diagnosed with aural haematoma during 2016 were identified from the VetCompass database. Univariable and multivariable logistic regression modelling were used for risk factor analysis. There were 2,249/905,554 dogs diagnosed with aural haematoma during 2016. …	10.1038/s41598-021-00352-0
	rayyan-645041195	Non-neoplastic anal sac disorders in UK dogs: Epidemiology and management aspects of a research-neglected syndrome	2021	Veterinary Record	https://www.embase.com/search/results?subaction=viewrecord&id=L2010611038&from=export http://dx.doi.org/10.1002/vetr.203	English	Background: Non-neoplastic anal sac disorders (ASD) are frequent presentations for dogs in primary-care practice but evidence-based information on disease occurrence and risk is sparse. This study estimates prevalence, breed associations and other risk factors as well as reporting on clinical management. Methods: A cohort study of dogs attending VetCompass practices between 1 January 2013 and 31 …	10.1002/vetr.203
	rayyan-645041196	Keratoconjunctivitis sicca in dogs under primary veterinary care in the UK: an epidemiological study	2021	Journal of Small Animal Practice	https://www.embase.com/search/results?subaction=viewrecord&id=L2012745365&from=export http://dx.doi.org/10.1111/jsap.13382	English	Objectives: To estimate the frequency and breed-related risk factors for keratoconjunctivitis sicca (KCS) in dogs under UK primary veterinary care. Methods: Analysis of cohort electronic patient record data through the VetCompass Programme. Risk factor analysis used multivariable logistic regression. Results: There were 1456 KCS cases overall from 363,898 dogs [prevalence 0.40%, 95% confidence in…	10.1111/jsap.13382
	rayyan-645041240	THE LINK BETWEEN ENVIRONMENT, AGE, AND HEALTH IN A LARGE COHORT OF COMPANION DOGS FROM THE DOG AGING PROJECT	2021	INNOVATION IN AGING
	rayyan-645041300	Owner-reported pica in domestic cats enrolled onto a birth cohort study	2021	Animals	https://www.embase.com/search/results?subaction=viewrecord&id=L2006934970&from=export http://dx.doi.org/10.3390/ani11041101	English	The prevalence and cooccurrence of pica towards different target materials were investigated using prospective data from three questionnaires completed by owners participating in a longitudinal study of UK pet cats. Pica towards one or more material types was reported in 42.9% (229/534), 32.0% (171/534), and 30.9% (165/534) of cats aged approximately 6, 12, and 18 months, respectively. At all tim…	10.3390/ani11041101
	rayyan-645041311	Variation in biochemistry test results between annual wellness visits in apparently healthy Golden Retrievers	2021	Journal of Veterinary Internal Medicine	https://www.embase.com/search/results?subaction=viewrecord&id=L2010325996&from=export http://dx.doi.org/10.1111/jvim.16021	English	Background: Annual wellness testing is widely recommended for apparently healthy dogs, but there is little data to assist with distinguishing normal variation from clinically important changes. Objectives: To define variability in biochemistry analytes between annual wellness tests in healthy Golden Retrievers. Animals: Four hundred thirty-four Golden Retrievers undergoing annual health assessmen…	10.1111/jvim.16021
	rayyan-645041320	Teammate: A longitudinal study of new zealand working farm dogs. iii. factors affecting the risk of dogs being lost from the workforce	2021	Animals	https://www.embase.com/search/results?subaction=viewrecord&id=L2007360135&from=export http://dx.doi.org/10.3390/ani11061602	English	Working farm dogs are essential to many livestock farmers. Little is known about factors that influence dogsâ€™ risk of being lost from work. This paper explores risk factors for farm dogs being lost through death, euthanasia and retirement. All enrolled dogs were working and a minimum of 18 months old. Five data collection rounds were performed over four years. Data about dogs were collected fro…	10.3390/ani11061602
	rayyan-645041407	Incidence and risk factors for feline lymphoma in UK primary-care practice	2021	Journal of Small Animal Practice	https://www.embase.com/search/results?subaction=viewrecord&id=L2007605321&from=export http://dx.doi.org/10.1111/jsap.13266	English	Objectives: The study aimed to estimate the incidence and prevalence of feline lymphoma in cats attending primary-care practices across the UK and to identify patient-based and environmental (radon and pesticide exposure) risk factors. Materials and Methods: Case records from the VetCompass programme from primary-care veterinary practices in the UK were searched for a diagnosis of lymphoma in cat…	10.1111/jsap.13266
	rayyan-645041487	Dog cognitive development: a longitudinal study across the first 2Â years of life	2021	Animal cognition	https://www.embase.com/search/results?subaction=viewrecord&id=L633292516&from=export http://dx.doi.org/10.1007/s10071-020-01443-7	English	While our understanding of adult dog cognition has grown considerably over the past 20 years, relatively little is known about the ontogeny of dog cognition. To assess the development and longitudinal stability of cognitive traits in dogs, we administered a battery of tasks to 160 candidate assistance dogs at 2 timepoints. The tasks were designed to measure diverse aspects of cognition, ranging f…	10.1007/s10071-020-01443-7
	rayyan-645041609	Development and internal validation of a prediction tool to aid the diagnosis of Cushing's syndrome in dogs attending primary-care practice	2020	Journal of Veterinary Internal Medicine	https://www.embase.com/search/results?subaction=viewrecord&id=L2006167396&from=export http://dx.doi.org/10.1111/jvim.15851	English	Background: Novel methods to aid identification of dogs with spontaneous Cushing's syndrome are warranted to optimize case selection for diagnostics, avoid unnecessary testing, and ultimately aid decision-making for veterinarians. Hypothesis/Objectives: To develop and internally validate a prediction tool for dogs receiving a diagnosis of Cushing's syndrome using primary-care electronic health re…	10.1111/jvim.15851
	rayyan-645041616	Impact of breed on canine humeral condylar fracture configuration, surgical management, and outcome	2020	Veterinary Surgery	https://www.embase.com/search/results?subaction=viewrecord&id=L2004697854&from=export http://dx.doi.org/10.1111/vsu.13432	English	Objective: To report the prevalence, configuration, risk factors, fixation methods and outcomes after repair of humeral condylar fractures (HCF) in dogs. Study design: Retrospective nested cohort study. Sample population: One hundred twelve dogs. Methods: Medical records of dogs referred between January 2010 and August 2018 were searched for HCF. Demographics, fracture configuration, repair, and …	10.1111/vsu.13432
	rayyan-645041635	Influence of living in a multicat household on health and behaviour in a cohort of cats from the United Kingdom	2020	Veterinary Record	https://www.embase.com/search/results?subaction=viewrecord&id=L632617533&from=export http://dx.doi.org/10.1136/vr.104801	English	Background Living in a multicat household has been implicated as a risk factor for various feline issues, but evidence is often anecdotal or based on retrospective studies. Methods Data from the Bristol Cats Study, a UK longitudinal study of pet cats, were used. Cats were included if they had remained in either a single cat or multicat household between questionnaires 1 (two months old to four mo…	10.1136/vr.104801
	rayyan-645041644	Vestibular disease in dogs under UK primary veterinary care: Epidemiology and clinical management	2020	Journal of Veterinary Internal Medicine	https://www.embase.com/search/results?subaction=viewrecord&id=L2005811671&from=export http://dx.doi.org/10.1111/jvim.15869	English	Background: Vestibular disease (VD), central or peripheral, can be a dramatic primary-care presentation. Current literature describes mostly dogs examined in referral centers. Hypothesis/Objectives: Describe the prevalence, presentation, clinical management, and outcomes of VD in dogs under primary veterinary care at UK practices participating in VetCompass. Animals: Seven hundred and fifty-nine …	10.1111/jvim.15869
Maybe/ reference values	rayyan-645041649	Biologic variation of symmetric dimethylarginine and creatinine in clinically healthy cats	2020	Veterinary Clinical Pathology	https://www.embase.com/search/results?subaction=viewrecord&id=L2005680379&from=export http://dx.doi.org/10.1111/vcp.12884	English	Background: Biologic variation of biochemical analytes, both within individuals and between individuals, determines whether population-based reference intervals (RIs) are appropriate when interpreting if a particular change is clinically relevant for a specific individual. Objectives: We aimed to evaluate the biologic variation of symmetric dimethylarginine (SDMA) in clinically healthy cats. Meth…	10.1111/vcp.12884
	rayyan-645041670	Clinical management of lipomas in dogs under primary care in the UK	2020	Veterinary Record	https://www.embase.com/search/results?subaction=viewrecord&id=L633449683&from=export http://dx.doi.org/10.1136/vr.105804	English	Lipomas are relatively common and biologically benign masses of mesenchymal origin consisting of adipocytes. This study reports benchmark data on the clinical management and outcomes of lipomas in dogs under UK primary veterinary care. The study used a cross-sectional analysis of cohort clinical data from dogs that were under veterinary care at practices participating within VetCompass from Janua…	10.1136/vr.105804
	rayyan-645041770	Sleep duration and behaviours: A descriptive analysis of a cohort of dogs up to 12 months of age	2020	Animals	https://www.embase.com/search/results?subaction=viewrecord&id=L2004707669&from=export http://dx.doi.org/10.3390/ani10071172	English	Sleep is a vital behaviour that can reflect an animalâ€™s adaptation to the environment and their welfare. However, a better understanding of normal age-specific sleep patterns is crucial. This study aims to provide population norms and descriptions of sleep-related behaviours for 16-week-old puppies and 12-month-old dogs living in domestic environments. Participants recruited to a longitudinal s…	10.3390/ani10071172
	rayyan-645041796	TeamMate: A Longitudinal Study of New Zealand Working Farm Dogs. II. Occurrence of Musculoskeletal Abnormalities	2020	Frontiers in Veterinary Science	https://www.embase.com/search/results?subaction=viewrecord&id=L633243439&from=export http://dx.doi.org/10.3389/fvets.2020.00624	English	Musculoskeletal injury and disease are common in dogs, and a major cause of retirement in working dogs. Many livestock farmers rely on dogs for the effective running of their farms. However, the incidence of musculoskeletal disease has not been explored in working farm dogs. Here we explore the occurrence of musculoskeletal abnormalities in 323 working farm dogs that were enrolled in TeamMate, a …	10.3389/fvets.2020.00624
	rayyan-645041797	TeamMate: a longitudinal study of New Zealand working farm dogs. I. Methods, population characteristics and health on enrolment	2020	BMC VETERINARY RESEARCH			Background Working farm dogs are invaluable on New Zealand sheep and beef farms. To date no study describing farm dog population and health has included information about incidence of illness and injury, or risk factors affecting health and career duration. This paper describes the methodology and initial results from TeamMate, a longitudinal study that was designed to address this gap. We descri…	10.1186/s12917-020-2273-2
	rayyan-645041886	Side Effects to Systemic Glucocorticoid Therapy in Dogs Under Primary Veterinary Care in the UK	2020	Frontiers in Veterinary Science	https://www.scopus.com/inward/record.uri?eid=2-s2.0-85089998185&doi=10.3389%2ffvets.2020.00515&partnerID=40&md5=2e4e02eb991049dcf0ef7598970d2a6d		Objectives: Systemic glucocorticoids are widely used in companion animals. This study aimed to estimate the frequency, describe the characteristics and to evaluate risk factors for common side effects to systemic glucocorticoid therapy in dogs under primary veterinary care in the UK. Methods: A cohort study using VetCompassâ„¢ data from 455,557 dogs under primary veterinary care during 2013 estim…	10.3389/fvets.2020.00515
	rayyan-645042053	Owner-reported flea treatment measures and skin disease in cats	2019	Journal of Feline Medicine and Surgery	https://www.embase.com/search/results?subaction=viewrecord&id=L622315354&from=export http://dx.doi.org/10.1177/1098612X18773911	English	Objectives: The aim of this study was to obtain information regarding the use of flea treatments and owner-reported flea infestation and skin disease. Methods: Owners of 1150 cats were recruited into a long-term longitudinal study (â€˜Bristol Catsâ€™ study) and asked to complete questionnaires at set time points. Questionnaires 1 and 5 were used and included data collection for kittens aged 2â€“4…	10.1177/1098612X18773911
	rayyan-645042069	Long-term stress levels are synchronized in dogs and their owners	2019	Scientific reports	https://www.embase.com/search/results?subaction=viewrecord&id=L628167847&from=export http://dx.doi.org/10.1038/s41598-019-43851-x	English	This study reveals, for the first time, an interspecific synchronization in long-term stress levels. Previously, acute stress, has been shown to be highly contagious both among humans and between individuals of other species. Here, long-term stress synchronization in dogs and their owners was investigated. We studied 58 dog-human dyads and analyzed their hair cortisol concentrations (HCC) at two …	10.1038/s41598-019-43851-x
	rayyan-645042124	Early-life risk factors and heritability of canine atopic dermatitis: A birth cohort study from West Highland white terriers	2019	Veterinary Dermatology	https://www.embase.com/search/results?subaction=viewrecord&id=L632151107&from=export http://dx.doi.org/10.1111/vde.12812	English	In human allergology, accumulating evidence suggests that environmental experiences during the first months of life can influence the development of allergic disease. To the authors' knowledge, no study has evaluated this in veterinary medicine thus far. Therefore, the aims of this study were to assess early-life risk factors for canine atopic dermatitis (cAD) and to estimate its heritability. A …	10.1111/vde.12812
	rayyan-645042144	Body weight at 10Â years of age and change in body composition between 8 and 10Â years of age were related to survival in a longitudinal study of 39 Labrador retriever dogs	2019	Acta veterinaria Scandinavica	https://www.embase.com/search/results?subaction=viewrecord&id=L629268354&from=export http://dx.doi.org/10.1186/s13028-019-0477-x	English	BACKGROUND: Overweight and obesity have been adversely associated with longevity in dogs but there is scarce knowledge on the relation between body composition and lifespan. We aimed to investigate the effects of body composition, and within-dog changes over time, on survival in adult Labradors using a prospective cohort study design. The dogs had a median age of 6.5 years at study start and were…	10.1186/s13028-019-0477-x
	rayyan-645042303	Natural history of atopic dermatitis in a cohort of West Highland white terriers	2019	Veterinary Dermatology	https://www.embase.com/search/results?subaction=viewrecord&id=L632150766&from=export http://dx.doi.org/10.1111/vde.12812	English	Atopic dermatitis (AD) is a frequent disease and West Highland white terriers (WHWT) are predisposed for this condition. As dermatologists are usually consulted when the disease is already developed, very little is known about the natural AD progression. The goal of the study was to evaluate AD development and progression in WHWT for three years. Puppies were initially examined at the breeder's a…	10.1111/vde.12812
	rayyan-645042332	Epidemiology of road traffic accidents in cats attending emergency-care practices in the UK	2019	Journal of Small Animal Practice	https://www.embase.com/search/results?subaction=viewrecord&id=L624773778&from=export http://dx.doi.org/10.1111/jsap.12941	English	Objectives: To estimate the incidence proportion of road traffic accidents in cats attending emergency out-of-hours clinics in the UK, identify major risk factors for road traffic accident occurrence and for survival to discharge. Materials and Methods: A retrospective study of a cohort of 33,053 cats in the VetCompass database attending emergency-care practice between January 1, 2012 and Februar…	10.1111/jsap.12941
	rayyan-645042333	Chronic kidney disease in cats attending primary care practice in the UK: a VetCompassâ„¢ study	2019	VETERINARY RECORD			Chronic kidney disease (CKD) is a frequent diagnosis in cats attending primary care practice and the most frequent cause of death in cats aged over five years, yet there is limited published research for CKD in cats attending primary care practice. This study aimed to estimate the prevalence of CKD and investigate risk factors for diagnosis and survival of cats diagnosed with CKD in UK primary ca…	10.1136/vr.105100
	rayyan-645042723	Canadian K9 lifetime (LYME) study: Descriptive analyses of year 1 data	2018	Journal of Gastroenterology and Hepatology	https://www.embase.com/search/results?subaction=viewrecord&id=L626916790&from=export http://dx.doi.org/10.1002/jvim.15319	English	Screening for Borrelia burgdorferi seropositivity is commonly performed in dogs in conjunction with annual heartworm testing. Widespread canine testing provides seroprevalence data which are useful in identifying emerging and established Lyme disease risk areas, such as regions of Eastern, Atlantic and Central Canada. However, point prevalence data from uncharacterized populations have limitation…	10.1002/jvim.15319
	rayyan-645042738	Dental health in mature cats	2018	Journal of Feline Medicine and Surgery	https://www.embase.com/search/results?subaction=viewrecord&id=L623901803&from=export http://dx.doi.org/10.1177/1098612X18791875	English	The Cat Prospective Ageing and Welfare Study ('CatPAWS') is a recently established longitudinal study into the ageing of cats, based at the University of Liverpool, UK. Cats are enrolled from 7-10 years of age and then followed prospectively by health evaluations on a biannual basis. Seventy-two cats were enrolled in 2017 and the current study sought to determine the prevalence of dental disease …	10.1177/1098612X18791875
	rayyan-645042765	Three-year longitudinal seroprevalence of vector-borne pathogens in mid-missouri dogs	2018	Journal of Gastroenterology and Hepatology	https://www.embase.com/search/results?subaction=viewrecord&id=L626916828&from=export http://dx.doi.org/10.1002/jvim.15319	English	Dogs are commonly infected with vector borne pathogens, and seropositive dogs without clinical evidence of disease are frequently identified. This study followed the serological and clinical status of dogs in mid-Missouri over the course of 3 years in regard to Ehrlichia, Ana-plasma, and Borrelia spp. A convenience population of dogs belonging to staff and students at the University of Missouri C…	10.1002/jvim.15319
	rayyan-645042828	Understanding How Dogs Age: Longitudinal Analysis of Markers of Inflammation, Immune Function, and Oxidative Stress	2018	The journals of gerontology. Series A, Biological sciences and medical sciences	https://www.embase.com/search/results?subaction=viewrecord&id=L627573708&from=export http://dx.doi.org/10.1093/gerona/glx182	English	As in human populations, advances in nutrition and veterinary care have led to an increase in the lifespan of companion animals. Detrimental physiological changes occurring later in life must be understood before interventions can be made to slow or reduce them. One important aspect of human aging is upregulation of the inflammatory response and increase in oxidative damage resulting in pathologi…	10.1093/gerona/glx182
	rayyan-645042846	Risk factors for road traffic accidents in cats up to age 12â€…months that were registered between 2010 and 2013 with the UK pet cat cohort ('Bristol Cats')	2017	The Veterinary record	https://www.embase.com/search/results?subaction=viewrecord&id=L615353236&from=export http://dx.doi.org/10.1136/vr.103859	English	Road traffic accidents (RTAs) are a common cause of death and injury in domestic cats, and a concern to many owners. This study assessed potential risk factors for RTAs in cats up to 12 months of age within a UK cat cohort known as 'The Bristol Cats study'. Data were obtained from three questionnaires, completed by cat owners when their cats were approximately 8-16 weeks old, 6 months old and 12 …	10.1136/vr.103859
	rayyan-645042904	Population characteristics of golden retriever lifetime study enrollees	2017	Canine genetics and epidemiology	http://ovidsp.ovid.com/ovidweb.cgi?T=JS&PAGE=reference&D=pmnm4&NEWS=N&AN=29177055		BACKGROUND: Studying cancer and other diseases poses a problem due to their protracted and multifactorial nature. Prospective studies are useful to investigate chronic disease processes since collection of lifestyle information, exposure data and co-incident health issues are collected before the condition manifests. The Golden Retriever Lifetime Study is one of the first prospective studies foll…	https://dx.doi.org/10.1186/s40575-017-0053-5
	rayyan-645042929	Early-life risk factors identified for owner-reported feline overweight and obesity at around two years of age	2017	Preventive Veterinary Medicine	https://www.embase.com/search/results?subaction=viewrecord&id=L616272694&from=export http://dx.doi.org/10.1016/j.prevetmed.2017.05.010	English	Obesity is considered the second most common health problem in pet cats in developed countries. This study used prospective data from a longitudinal study of pet cats (â€˜C.L.A.W.S.â€™, www.bristol.ac.uk/vetscience/claws) to identify early-life risk factors for feline overweight/obesity occurring at around two years of age. Data were collected via five owner-completed questionnaires (for cats age…	10.1016/j.prevetmed.2017.05.010
	rayyan-645042937	Influence of living in a single or multi-cat household on sickness and behaviour at age 2.5 years	2017	Journal of Small Animal Practice	https://www.embase.com/search/results?subaction=viewrecord&id=L616935184&from=export	English	Objectives: Living in multi-cat households has been implicated as a risk factor for various feline diseases. The aim was to identify associations between multi-cat households and feline health and behaviour. Methods: Data from the Bristol Cats Study, a UK longitudinal study of pet cats based primarily on owner-completed questionnaires, were used. Cats were included if questionnaires one (2-4 mont…
	rayyan-645042953	Incidence rates and risk factor analyses for owner reported vomiting and diarrhoea in Labrador Retrievers - findings from the Dogslife Cohort	2017	Preventive veterinary medicine	https://www.embase.com/search/results?subaction=viewrecord&id=L619115513&from=export http://dx.doi.org/10.1016/j.prevetmed.2017.02.014	English	Dogslife collects data directly from owners of Labrador Retrievers across the UK including information regarding signs of illness irrespective of whether the signs precipitated a veterinary visit. In December 2015, the cohort comprised 6084 dogs aged up to six years and their owners had made 2687 and 2601 reports of diarrhoea and vomiting respectively. The co-occurrence of vomiting and diarrhoea …	10.1016/j.prevetmed.2017.02.014
	rayyan-645042988	Cohort Profile: The 'Bristol Cats Study' (BCS)-A birth cohort of kittens owned by UK households	2017	International Journal of Epidemiology	https://www.embase.com/search/results?subaction=viewrecord&id=L620004162&from=export http://dx.doi.org/10.1093/ije/dyx066	English		10.1093/ije/dyx066
	rayyan-645043036	Owner-reported lower urinary tract signs in a cohort of young cats	2017	Journal of Feline Medicine and Surgery	https://www.embase.com/search/results?subaction=viewrecord&id=L616585321&from=export http://dx.doi.org/10.1177/1098612X16643123	English	Objectives: The most common cause of lower urinary tract signs (LUTS) in cats under the age of 10 years is feline idiopathic cystitis (FIC). The prevalence of LUTS in the UK pet cat population is difficult to assess. This study used data collected prospectively to investigate the prevalence of, and risk factors for, owner-reported LUTS in a cohort of young pet cats. Methods: Cat owners were recru…	10.1177/1098612X16643123
	rayyan-645043085	Demography and health of "village dogs" in rural Western Uganda	2017	Preventive veterinary medicine	https://www.embase.com/search/results?subaction=viewrecord&id=L616293256&from=export http://dx.doi.org/10.1016/j.prevetmed.2016.12.009	English	"Village dogs" in developing economies are assumed to be heavily burdened by infectious disease. We followed a cohort of 61 village dogs in rural western Uganda prospectively for fifteen months to measure changes in health and demographic outcomes, and to examine risk factors for morbidity and mortality. The mean (Â±standard deviation) number of dogs per household was 2.4 (Â±2.0), of which 56.0% …	10.1016/j.prevetmed.2016.12.009
	rayyan-645043115	Diabetic remission in cats examined in UK primary-care veterinary practices: Occurrence and risk factors	2017	Journal of Veterinary Internal Medicine	https://www.embase.com/search/results?subaction=viewrecord&id=L617437541&from=export http://dx.doi.org/10.1111/jvim.14778	English	Identifying predictors of feline diabetic remission aids veterinarians when advising on diabetic cats' prognosis, and might provide insight into the etiology of feline diabetic remission. Previous investigations have often studied referral patients or utilized relatively small sample sizes, whereas examining larger, diverse populations might identify new predictors. This study aimed to document t…	10.1111/jvim.14778
	rayyan-645043143	Fecal short chain fatty acid collection, storage and variability in healthy dogs	2017	Journal of Veterinary Internal Medicine	https://www.embase.com/search/results?subaction=viewrecord&id=L617437479&from=export http://dx.doi.org/10.1111/jvim.14778	English	Genetic, environmental, defective immune system and dysbiosis have been identified as main factors involved in the pathophysiology of chronic enteropathies. Short Chain Fatty Acids (SCFA) are volatile compounds that are directly correlated to the quantitative and qualitative bacterial population of the gastrointestinal tract. An increasing number of publications assessing gastrointestinal health …	10.1111/jvim.14778
	rayyan-645043191	Birth cohort study of pet dogs underway and recruiting	2017	Veterinary Record	https://www.embase.com/search/results?subaction=viewrecord&id=L617504788&from=export http://dx.doi.org/10.1136/vr.j3495	English		10.1136/vr.j3495
	rayyan-645043256	Risk factors for road traffic accidents in the first year of a cat's life	2016	Journal of Small Animal Practice	https://www.embase.com/search/results?subaction=viewrecord&id=L617436513&from=export http://dx.doi.org/10.1111/jsap.12436	English	Road traffic accidents (RTAs) are a common cause of death and injury in domestic cats and a concern to many owners. This study assessed the potential risk factors for road traffic accidents in cats up to 12 months of age within a UK cat cohort known as 'The Bristol Cats Study'. Data was obtained from three questionnaires, completed by cat owners when their cats were 8- 16 weeks old, 6 months old …	10.1111/jsap.12436
	rayyan-645043316	Individual and group level trajectories of behavioural development in Border collies	2016	Applied animal behaviour science	http://ovidsp.ovid.com/ovidweb.cgi?T=JS&PAGE=reference&D=pmnm3&NEWS=N&AN=28184101		In order to assess dogs' personality changes during ontogeny, a cohort of 69 Border collies was followed up from six to 18-24 months. When the dogs were 6, 12, and 18-24 months old, their owners repeatedly filled in a dog personality questionnaire (DPQ), which yielded five personality factors divided into fifteen facets. All five DPQ factors were highly correlated between the three age classes, i…	https://dx.doi.org/10.1016/j.applanim.2016.04.021
	rayyan-645043319	Prevalence and risk factors for urinary incontinence in dogs attending primary-care veterinary practices in the UK	2016	Journal of Small Animal Practice	https://www.embase.com/search/results?subaction=viewrecord&id=L617436502&from=export	English	Background: Urinary incontinence (UI) is a condition that can have significant welfare implications for both dogs and their owners and often requires long-term treatment, with associated costs. Despite its importance, contemporary, generalisable and reliable prevalence and risk factor data are lacking. These data are needed to identify at-risk animals and to improve preventative and/or treatment …
	rayyan-645043340	Epidemiology of Diabetes Mellitus among 193,435 Cats Attending Primary-Care Veterinary Practices in England	2016	Journal of veterinary internal medicine	https://www.embase.com/search/results?subaction=viewrecord&id=L611437972&from=export http://dx.doi.org/10.1111/jvim.14365	English	BACKGROUND: Diabetes mellitus (DM) is a common endocrine disease of cats. The prevalence of DM in cats in England is not well-defined. HYPOTHESIS/OBJECTIVES: To estimate the prevalence and identify risk factors for DM in a large population of cats attending primary-care practices. ANIMALS: A cohort of 193,563 cats in the VetCompass Programme attending 118 primary-care practices in England. METHOD…	10.1111/jvim.14365
	rayyan-645043521	Sequential Canine Neonatal Spinal Ultrasonography from Birth till Spinal Ossification	2016	PAKISTAN VETERINARY JOURNAL			The purpose of this study was to report the normal ultrasonographic appearance and spinal cord sagittal diameter of canine neonates. Longitudinal and transverse scans were done on 11 clinically normal canine neonates were performed at 3, 10, 20 and 30 days of age, using 8-10 MHz linear transducer. Measurement of the spinal cord sagittal diameter was recorded at different spinal segments. The spin…
	rayyan-645043594	Cognitive Function, Progression of Age-related Behavioral Changes, Biomarkers, and Survival in Dogs More Than 8 Years Old	2015	Journal of veterinary internal medicine	https://www.embase.com/search/results?subaction=viewrecord&id=L615834485&from=export http://dx.doi.org/10.1111/jvim.13633	English	BACKGROUND: Canine cognitive dysfunction (CCD) is an age-dependent neurodegenerative condition dominated by changes in behavioral patterns. Cohort studies investigating cognitive status in dogs are lacking. OBJECTIVES: To investigate cognitive function, progression of age-related behavioral changes, survival, and possible biomarkers of CCD in aged dogs. ANIMALS: Fifty-one dogs >8 years old; 21 wi…	10.1111/jvim.13633
	rayyan-645043606	Risk factors identified for owner-reported feline obesity at around one year of age: Dry diet and indoor lifestyle	2015	Preventive veterinary medicine	https://www.embase.com/search/results?subaction=viewrecord&id=L611135519&from=export http://dx.doi.org/10.1016/j.prevetmed.2015.07.011	English	Obesity is considered the second most common health problem in pet cats in developed countries. Previous studies investigating risk factors for feline obesity have been cross-sectional, where reverse causality cannot be ruled out. This study is the first to use prospective data from a large scale longitudinal study of pet cats ('Bristol Cats') to identify early-life risk factors for feline overwe…	10.1016/j.prevetmed.2015.07.011
	rayyan-645043620	Validity of Internet-based longitudinal study data: the elephant in the virtual room	2015	Journal of medical Internet research	https://www.embase.com/search/results?subaction=viewrecord&id=L609347421&from=export http://dx.doi.org/10.2196/jmir.3530	English	OBJECTIVE: We aimed to validate data collected in an ongoing Internet-based longitudinal health study through direct visits to participants and recall of their health records. We demonstrate that despite extensive pre-planning, social desirability can still affect data in unexpected ways and that anticipation of poor quality data may be confounded by positive validation. METHODS: Dogslife is a la…	10.2196/jmir.3530
	rayyan-645043621	Dogslife: A cohort study of Labrador Retrievers in the UK	2015	Preventive veterinary medicine	https://www.embase.com/search/results?subaction=viewrecord&id=L614988814&from=export http://dx.doi.org/10.1016/j.prevetmed.2015.06.020	English	Studies of animals that visit primary and secondary veterinary centres dominate companion animal epidemiology. Dogslife is a research initiative that collects data directly from owners about the health and lifestyle of Kennel Club (KC) registered Labrador Retrievers (LR) in the UK. The ultimate aim is to seek associations between canine lifestyle and health. A selection of data from Dogslife rega…	10.1016/j.prevetmed.2015.06.020
	rayyan-645043664	Degenerative mitral valve disease: Survival of dogs attending primary-care practice in England	2015	Preventive veterinary medicine	https://www.embase.com/search/results?subaction=viewrecord&id=L612163700&from=export http://dx.doi.org/10.1016/j.prevetmed.2015.05.007	English	This study aimed to evaluate survival of dogs with degenerative mitral valve disease (DMVD). A retrospective cohort study of dogs with DMVD attending primary-care practices in England was undertaken. Cases of DMVD were identified within the electronic patient records (EPRs) of practices sharing data with VetCompass. Kaplan-Meier curves were used to explore survival and Cox regression models ident…	10.1016/j.prevetmed.2015.05.007
	rayyan-645043733	The Golden Retriever Lifetime Study: establishing an observational cohort study with translational relevance for human health	2015	Philosophical transactions of the Royal Society of London. Series B, Biological sciences	https://www.embase.com/search/results?subaction=viewrecord&id=L615682025&from=export http://dx.doi.org/10.1098/rstb.2014.0230	English	The Golden Retriever Lifetime Study (GRLS) is the first prospective longitudinal study attempted in veterinary medicine to identify the major dietary, genetic and environmental risk factors for cancer and other important diseases in dogs. The GRLS is an observational study that will follow a cohort of 3000 purebred Golden Retrievers throughout their lives via annual online questionnaires from the…	10.1098/rstb.2014.0230
	rayyan-645043736	Genotype-phenotype correlation between the cardiac myosin binding protein C mutation A31P and hypertrophic cardiomyopathy in a cohort of Maine Coon cats: A longitudinal study	2015	Journal of Veterinary Cardiology	https://www.embase.com/search/results?subaction=viewrecord&id=L607801146&from=export http://dx.doi.org/10.1016/j.jvc.2015.10.005	English	Objectives A missense mutation (A31P) in the cardiac myosin binding protein C gene has been associated with hypertrophic cardiomyopathy (HCM) in Maine Coon cats. The aim of this study was to investigate the effect of A31P on development of HCM, myocardial diastolic dysfunction detected by color tissue Doppler imaging and occurrence of cardiac death during longitudinal follow-up in a cohort of Mai…	10.1016/j.jvc.2015.10.005
	rayyan-645043768	A longitudinal study of the feline faecal microbiome identifies changes into early adulthood irrespective of sexual development	2015	PLoS ONE	https://www.embase.com/search/results?subaction=viewrecord&id=L607918039&from=export http://dx.doi.org/10.1371/journal.pone.0144881	English	Companion animals provide an excellent model for studies of the gut microbiome because potential confounders such as diet and environment can be more readily controlled for than in humans. Additionally, domestic cats and dogs are typically neutered early in life, enabling an investigation into the potential effect of sex hormones on the microbiome. In a longitudinal study to investigate the poten…	10.1371/journal.pone.0144881
	rayyan-645043858	Feline hyperthyroidism reported in primary-care veterinary practices in England: prevalence, associated factors and spatial distribution	2014	The Veterinary record	https://www.embase.com/search/results?subaction=viewrecord&id=L604669477&from=export http://dx.doi.org/10.1136/vr.102431	English	Feline hyperthyroidism is a commonly diagnosed endocrinopathy that can have a substantial deleterious impact on the welfare of affected cats. This study aimed to estimate the prevalence, associated factors and geographical distribution for feline hyperthyroidism in England, using primary-care veterinary practice clinical data from the VetCompass Animal Surveillance Project. Prevalence was estimat…	10.1136/vr.102431
	rayyan-645043876	The predictive value of early behavioural assessments in pet dogs - A longitudinal study from neonates to adults	2014	PLoS ONE	https://www.embase.com/search/results?subaction=viewrecord&id=L373489152&from=export http://dx.doi.org/10.1371/journal.pone.0101237	English	Studies on behavioural development in domestic dogs are of relevance for matching puppies with the right families, identifying predispositions for behavioural problems at an early stage, and predicting suitability for service dog work, police or military service. The literature is, however, inconsistent regarding the predictive value of tests performed during the socialisation period. Additionall…	10.1371/journal.pone.0101237
	rayyan-645044005	Behaviour and experiences of dogs during the first year of life predict the outcome in a later temperament test	2014	APPLIED ANIMAL BEHAVIOUR SCIENCE			Early life experiences are known to shape the behavioural development of animals, and therefore events occurring during preadolescence and adolescence may have long-term effects. In dogs, this period of time may be important for later behaviour and thereby also the suitability of dogs for different working tasks. We used the breeding practice for Swedish military working dogs to investigate this …	10.1016/j.applanim.2014.03.006
	rayyan-645044053	Association between aortoseptal angle in Golden Retriever puppies and subaortic stenosis in adulthood	2014	Journal of veterinary internal medicine / American College of Veterinary Internal Medicine	https://www.embase.com/search/results?subaction=viewrecord&id=L604989948&from=export http://dx.doi.org/10.1111/jvim.12390	English	BACKGROUND: Predicting subaortic stenosis (SAS) in adult Golden Retriever dogs (GRs) by evaluating them as puppies is hampered by the progressive expression of the SAS phenotype in youth. In some children who develop SAS as adults, an abnormal aortoseptal angle (AoSA) precedes development of stenosis. OBJECTIVES: To determine the normal AoSA in young adult GRs using echocardiography; to assess th…	10.1111/jvim.12390
	rayyan-645044271	Dogslife: a web-based longitudinal study of Labrador Retriever health in the UK	2013	BMC veterinary research	https://www.embase.com/search/results?subaction=viewrecord&id=L369186225&from=export http://dx.doi.org/10.1186/1746-6148-9-13	English	Dogslife is the first large-scale internet-based longitudinal study of canine health. The study has been designed to examine how environmental and genetic factors influence the health and development of a birth cohort of UK-based pedigree Labrador Retrievers. In the first 12 months of the study 1,407 Kennel Club (KC) registered eligible dogs were recruited, at a mean age of 119 days of age (SD 69…	10.1186/1746-6148-9-13
	rayyan-645044361	A longitudinal study on diarrhoea and vomiting in young dogs of four large breeds	2012	ACTA VETERINARIA SCANDINAVICA			Background: Prospective studies to document the occurrence of canine diarrhoea and vomiting are relatively scarce in dogs, and the majority of published studies are based on information from clinical records. This study investigates the incidence risk of diarrhoea and vomiting as well as potential risk factors. Methods: A cohort study of 585 privately owned dogs of four breeds: Newfoundland, Labr…	10.1186/1751-0147-54-8
	rayyan-645044437	Risk factors for hip-related clinical signs in a prospective cohort study of four large dog breeds in norway	2012	Preventive Veterinary Medicine	https://www.embase.com/search/results?subaction=viewrecord&id=L51647035&from=export http://dx.doi.org/10.1016/j.prevetmed.2011.09.018	English	We conducted a prospective cohort study including privately owned dogs from the breeds Newfondland (NF), Labrador Retriever (LR), Leonberger (LEO), and Irish Wolfhound (IW) followed from birth until age 9. yrs. We wanted to investigate whether radiological hip dysplasia status given at approximately age 12-18. mos and other factors during growth influenced development of clinical signs due to hip…	10.1016/j.prevetmed.2011.09.018
	rayyan-645044438	The effect of radiological hip dysplasia and breed on survival in a prospective cohort study of four large dog breeds followed over a 10year period	2012	Veterinary Journal	https://www.embase.com/search/results?subaction=viewrecord&id=L51717547&from=export http://dx.doi.org/10.1016/j.tvjl.2011.10.015	English	The aim of the study was to measure the effect of radiological hip and elbow dysplasia status and breed on overall survival in a cohort of four large dog breeds in Norway. Privately owned dogs of the Newfoundland (NF), Labrador Retriever (LR), Leonberger (LEO), and Irish Wolfhound (IW) breeds were followed prospectively from birth to 10. years of age. The age of death/euthanasia was registered. A…	10.1016/j.tvjl.2011.10.015
	rayyan-645044439	Housing- and exercise-related risk factors associated with the development of hip dysplasia as determined by radiographic evaluation in a prospective cohort of Newfoundlands, Labrador Retrievers, Leonbergers, and Irish Wolfhounds in Norway	2012	American journal of veterinary research	http://ovidsp.ovid.com/ovidweb.cgi?T=JS&PAGE=reference&D=med9&NEWS=N&AN=22620698		OBJECTIVE: To identify housing- and exercise-related risk factors associated with the development of hip dysplasia (HD) as determined by radiographic evaluation in Newfoundlands, Labrador Retrievers, Leonbergers, and Irish Wolfhounds in Norway., ANIMALS: 501 client-owned dogs from 103 litters., PROCEDURES: Dogs were assessed from birth until official radiographic screening for HD at 12 (Labrador …	https://dx.doi.org/10.2460/ajvr.73.6.838
	rayyan-645044543	A longitudinal study to assess lens thickness change in the eye using ultrasound scanning in the dog	2012	Molecular Imaging and Biology	https://www.embase.com/search/results?subaction=viewrecord&id=L70789244&from=export http://dx.doi.org/10.1007/s11307-012-0543-5	English	Introduction: A cataract is a clouding that develops in the lens of the eye, typically progressing slowly to cause vision loss. The human lens grows throughout life. Some drugs are known to induce cataract development via effects on growing lens fibres and it is hypothesized that such cataracts are more likely in rapid phases of lens growth. It is not known at what age the dog lens growth stabili…	10.1007/s11307-012-0543-5
	rayyan-645045368	A longitudinal study on the occurrence of <i>Cryptosporidium</i> and <i>Giardia</i> in dogs during their first year of life	2007	ACTA VETERINARIA SCANDINAVICA			Background: The primary aim of this study was to obtain more knowledge about the occurrence of Cryptosporidium and Giardia in young dogs in Norway. The occurrence of these parasites was investigated in a longitudinal study by repeated faecal sampling of dogs between 1 and 12 months of age ( litter samples and individual samples). The dogs were privately owned and from four large breeds. Individua…	10.1186/1751-0147-49-22
	rayyan-645045547	Life expectancy in a birth cohort of Boxers followed up from weaning to 10 years of age	2005	American journal of veterinary research	http://ovidsp.ovid.com/ovidweb.cgi?T=JS&PAGE=reference&D=med6&NEWS=N&AN=16261841		OBJECTIVE: To determine mortality rate over time, risk factors for death, and heritability of life expectancy in Boxers., ANIMALS: 1,733 purebred Boxers born in The Netherlands between January 1994 and March 1995., PROCEDURE: Dogs were followed up from weaning (ie, 49 days of age) to 10 years of age through use of a written questionnaire sent to owners every 6 months. Mortality rate over time, ri…
	rayyan-645045570	Serial plasma lactate concentrations in 68 puppies aged 4 to 80 days	2005	Journal of Veterinary Emergency and Critical Care	https://www.scopus.com/inward/record.uri?eid=2-s2.0-27744434280&doi=10.1111%2fj.1534-6935.2005.04026.x&partnerID=40&md5=8d22bd26881b856d8be464ab0fa46f31		Objective: To determine a reference range for venous blood lactate concentrations in healthy neonatal dogs. Design: A prospective cohort study. Setting: All work was conducted at the College of Veterinary Medicine, Texas A&M University. Animals: Clinically healthy dogs: 68 puppies and 30 adults. Measurements and main results: A blood sample was collected from each puppy into lithium heparin via j…	10.1111/j.1534-6935.2005.04026.x
	rayyan-645045620	Risk factors associated with Coccidioides infection in dogs	2005	Journal of the American Veterinary Medical Association	https://www.embase.com/search/results?subaction=viewrecord&id=L40746060&from=export http://dx.doi.org/10.2460/javma.2005.226.1851	English	Objective - To evaluate potential risk factors for Coccidioides infection among dogs living in a region in which the organism is endemic (Pima and Maricopa counties, Arizona). Design -Community-based longitudinal and cross-sectional studies. Animals - 104 healthy 4- to 6-month-old puppies (longitudinal study) and 381 4- to 18-month-old dogs with unknown serostatus (cross-sectional study). Procedu…	10.2460/javma.2005.226.1851
	rayyan-645045627	Establishment of a prospective cohort study of domestic dogs in western Massachusetts	2005	AMERICAN JOURNAL OF EPIDEMIOLOGY
	rayyan-645045757	Genetic and epidemiological investigation of a birth cohort of boxers	2003	Tijdschrift voor diergeneeskunde	https://www.embase.com/search/results?subaction=viewrecord&id=L137568323&from=export	Dutch	The aim of this project, which ran from 1 January 1994 to 1 January 1999 (and which will be continued up to 2004), was to study mortality, disease incidence, and risk factors in a birth cohort of purebred boxer dogs born between January 1994 and February 1995 in the Netherlands (n = 2629). The ancestry of the boxer dogs in the cohort was considered a major risk factor. Special attention was given…
	rayyan-645045787	Age-related variations in hematologic and plasma biochemical test results in Beagles and Labrador Retrievers	2003	Journal of the American Veterinary Medical Association	https://www.scopus.com/inward/record.uri?eid=2-s2.0-0242523981&doi=10.2460%2fjavma.2003.223.1436&partnerID=40&md5=47f3d4f00ea3c761420e9d9eb0abfdec		Objective - To investigate age-related variations in results of hematologic and plasma biochemical tests performed on dogs of 2 common breeds. Design - Prospective cohort study. Animals - 34 Beagles and 44 Labrador Retrievers. Procedure - Blood samples were collected through-out the dogs' lives; 589 samples were collected from the Beagles and 964 samples were collected from the Labrador Retriever…	10.2460/javma.2003.223.1436
	rayyan-645045913	Aetiology of separation-related behaviour in domestic dogs	2002	Veterinary Record	https://www.embase.com/search/results?subaction=viewrecord&id=L34812223&from=export http://dx.doi.org/10.1136/vr.151.2.43	English	A longitudinal study of seven litters of labrador retrievers and five litters of border collies from eight weeks to 18 months of age indicated that the majority showed some degree of potentially undesirable behaviour when separated from their owners. Its incidence was particularly high in the labrador retrievers, of which 13 of 23 showed separation-related behaviour for more than a month. Sociall…	10.1136/vr.151.2.43
	rayyan-645045970	The influence of age and gender on the immune system: A longitudinal study in Labrador Retriever dogs	2001	Veterinary Immunology and Immunopathology	https://www.embase.com/search/results?subaction=viewrecord&id=L32823556&from=export http://dx.doi.org/10.1016/S0165-2427(01)00336-1	English	While aging studies employing a cross-sectional design have been informative in documenting many age-related alterations in immune function between different age cohorts within a population, longitudinal studies are invaluable for verifying changes at the level of the individual and for defining the precise periods of life during which particular changes occur. In the present study, a battery of …	10.1016/S0165-2427(01)00336-1
	rayyan-645046146	Prediction of inherited portosystemic shunts in Irish Wolfhounds on the basis of pedigree analysis	1998	American journal of veterinary research	https://www.embase.com/search/results?subaction=viewrecord&id=L129373242&from=export	English	OBJECTIVE: To test validity of prediction for inherited portosystemic shunts (PSS) in Irish Wolfhounds, using nonselective clinical findings and a computerized database containing 5-generation pedigrees. ANIMALS: 613 dogs in the first and 396 dogs in the second cohort. PROCEDURE: Preprandial venous ammonia concentration was measured at 6 to 8 weeks in all pups born between Jan 1, 1988 and Jan 1, …
	rayyan-645046153	Reliability of the hip distraction index in two-month-old German shepherd dogs	1998	Journal of the American Veterinary Medical Association	https://www.embase.com/search/results?subaction=viewrecord&id=L128262748&from=export	English	OBJECTIVE: To determine whether distraction index (DI), a measure of passive hip joint laxity, at 2 months of age was predictive of DI at 4 or 12 months of age in German Shepherd Dogs. DESIGN: Prospective cohort study. ANIMALS: 45 German Shepherd Dogs. PROCEDURE: DI was measured at 2, 4, and 12 months of age. At the same times, a standard ventrodorsal radiographic projection of the pelvis with th…
	rayyan-645046159	Associations between body condition and disease in cats	1998	Journal of the American Veterinary Medical Association	https://www.embase.com/search/results?subaction=viewrecord&id=L128276562&from=export	English	OBJECTIVE: To determine the association between body condition and disease in cats. DESIGN: Prospective study. SAMPLE POPULATION: Information on 1,457 cats without major illnesses from 27 veterinary hospitals in the northeastern United States. PROCEDURE: Cats that had body conditions determined from 1991 to 1992, using a set of 6 body condition silhouettes, had their health experiences and body c…
	rayyan-645046231	Physiological changes with age in the dog (longitudinal study in a beagle dog colony)	1997	WIENER TIERARZTLICHE MONATSSCHRIFT			In order to determine age-dependent changes and to be able to distinguish between physiologic and pathologic changes with age in the dog, we investigated 15 Beagles aged 4 to 9 years over a period of 5 years in a combined cross-sectional and longitudinal study 4 times a year and determined the changes in the clinically relevant parameters. We were able to demonstrate that most of the examined par…
	rayyan-645046305	Relationship between physical signs of elbow dysplasia and radiographic score in growing Rottweilers	1996	Journal of the American Veterinary Medical Association	https://www.embase.com/search/results?subaction=viewrecord&id=L127188830&from=export	English	OBJECTIVE: To examine the relationship between physical signs of elbow dysplasia and radiographic appearance of the elbow joints in growing dogs. DESIGN: Prospective study. ANIMALS: 55 Rottweiler pups. PROCEDURE: Owners of clinically normal Rottweiler pups were contacted through breed clubs in 3 Australian states and asked to participate in the study. All those offering to participate were includ…
	rayyan-645046387	Variability in the size of individual airways over the course of one year	1995	American Journal of Respiratory and Critical Care Medicine	https://www.embase.com/search/results?subaction=viewrecord&id=L25107417&from=export http://dx.doi.org/10.1164/ajrccm.151.4.7697246	English	Several studies have examined the reproducibility over time of standard clinical measurements of pulmonary airways parameters, such as FEV1 and FVC. These studies indicate fairly consistent reproducibility of such measurements over periods of months and years. Although such traditional pulmonary function tests can provide quantitative measures of lung function, they do not provide any insight int…	10.1164/ajrccm.151.4.7697246
	rayyan-645046610	Prospective study of familial canine dermatomyositis. Correlation of the severity of dermatomyositis and circulating immune complex levels	1986	American Journal of Pathology	https://www.embase.com/search/results?subaction=viewrecord&id=L16090143&from=export	English	Familial canine dermatomyositis in collie dogs is a newly recognized spontaneous disease that resembles dermatomyositis in children. A litter of 9 collie dogs was studied from birth to 7.5 months of age. The onset and severity of dermatitis amd myositis correlated with elevated serum levels of circulating immune complex (CICs) and IgG. The immunoglobulin component of the CICs consisted principall…
